# Supplementary material for: Effects of Essential Amino Acid Deficiency on General Control Nonderepressible 2/Eukaryotic Initiation Factor 2 Signaling and Proteomic Changes in Primary Bovine Mammary Epithelial Cells
Source: Curr Issues Mol Biol. 2022 Feb 25;44(3):1075–86. doi: 10.3390/cimb44030071 (PMC8947524; doi:10.3390/cimb44030071)
Supplement: Supplementary file 1 [file cimb-44-00071-s001.zip]

Archive with 1 entries (1 files):
- cimb-1556287-supplementary.pdf
